# Supplementary material for: Targeted Proteomics Analysis of Staphylococcal Superantigenic Toxins in Menstrual Fluid from Women with Menstrual Toxic Shock Syndrome (mTSS)
Source: Toxins (Basel). 2022 Dec 19;14(12):886. doi: 10.3390/toxins14120886 (PMC9788610; doi:10.3390/toxins14120886)
Supplement: Supplementary file 1 [file toxins-14-00886-s001.zip]

Archive with 1 entries (1 files):
- toxins-2017348-supplementary.pdf
